# Supplementary material for: Increased intestinal-fatty acid binding protein in obesity-associated type 2 diabetes mellitus
Source: PLoS One. 2023 Jan 26;18(1):e0279915. doi: 10.1371/journal.pone.0279915 (PMC9879407; doi:10.1371/journal.pone.0279915)
Supplement: S1 Data — (XLSX) [file pone.0279915.s001.xlsx]

## Sheet: DATASET_PUBLISH
NO	T2DM	AGE	HEIGHT	WEIGHT	BMI	WC	HYPERTENSION	DYSLIPIDEMIA	HbA1c	INSULIN	TC	LDLC	HDLC	TG	FABP2
3	0	25	1.54	90.7	38.24	110.5	0	0	5.3	13	244	209	40	120	1.23
5	0	50	1.61	73	28.16	97	1	0	5.7	5.5	194	123	64	64	0.73
8	0	48	1.51	59.5	26.1	92	0	1	4.7	3.9	233	170	61	120	2.79
18	0	43	1.49	75.4	33.96	102.833	1	1	5.1	15.8	194	148	42	145	1.41
23	0	48	1.475	58.4	26.84	80.8333	0	0	5.6	10.7	230	156	66	141	2.59
27	0	57	1.52	64.2	27.79	90	0	1	5.6	14.6	251	188	47	365	1.98
28	0	50	1.44	72.2	34.82	99	1	1	4.7	8.1	186	124	62	107	3.03
29	0	48	1.535	73.6	31.24	97	0	0	5.1	6	140	81	59	68	1.82
35	0	45	1.568	76	30.91	98	0	0	5.3	5.1	215	158	49	173	1.55
37	0	51	1.55	70.6	29.39	91.5	0	1	5.4	8.9	267	203	75	107	0.61
44	0	47	1.51	72.2	31.67	92	0	0	6.4	10.2	190	149	38	162	1.58
46	0	55	1.48	69.3	31.64	93	1	1	6.1	5.9	189	132	56	90	2.22
54	0	56	1.517	72.6	31.55	90.5	0	1	5.5	9.6	216	177	50	72	1.73
55	0	43	1.5	70.2	31.2	96	0	0	5.2	8.1	172	114	65	62	2.02
56	0	18	1.61	75.1	28.97	87	0	0	5	14.8	124	62	46	75	0.52
58	0	26	1.49	61.3	27.61	86.5	0	0	5.1	11.2	231	164	57	58	1.24
71	0	20	1.78	85	26.83	98	0	0	5.6	20.4	218	176	34	159	1.88
79	0	21	1.668	71.6	25.73	86	0	0	5.8	8.7	181	123	29	95	2.23
81	0	51	1.548	71.5	29.84	86	0	0	5.9	4.8	188	143	46	95	2.25
82	0	39	1.482	67.6	30.78	90	1	0	5.7	7.2	164	97	66	92	2.75
83	0	38	1.7	82.6	28.58	107	1	1	6.1	4.1	187	131	38	169	0.77
84	0	36	1.71	115.6	39.1	124	0	0	5.7	10.8	304	257	47	170	3.55
85	0	35	1.52	64.7	28	81.6667	0	0	6.3	7.3	188	146	39	104	1.98
91	0	46	1.53	71.6	30.6	100	0	0	5.9	9.3	210	176	42	98	0.66
94	0	34	1.5	62.9	27.8	84	0	0	6.1	15.6	206	151	37	87	1.27
103	0	47	1.75	88.4	28.7	101	0	0	5.7	7	390	173	38	496	1.94
125	0	55	1.44	69.9	33.5	91.5	0	0	5.7	5.5	245	142	71	90	2.75
129	0	37	1.6	78.5	30.4	74.5	0	0	5.8	13.9	224	122	41	294	0.44
131	0	45	1.44	59.9	28.6	74.5	0	1	5.7	12.1	218	150	43	82	2.31
1	1	58	1.47	59.3	27.44	93.5	1	1	10	12.5	173	115	47	128	1.84
2	1	49	1.52	58.7	25.41	80	0	1	7.5	9.4	152	100	42	143	1.55
6	1	52	1.51	69.4	30.44	102.5	0	1	7.2	5.2	235	166	50	268	2.49
12	1	57	1.52	61.2	26.49	97.6667	1	1	6.1	12.8	170	105	60	73	2.23
14	1	55	1.48	55.7	25.43	88	1	1	6.3	7.1	240	152	87	101	2.89
16	1	41	1.49	68.7	30.94	87.3333	0	0	6.7	10	203	154	40	188	1.38
20	1	51	1.56	64.1	26.34	88	1	1	7.8	8	192	96	50	342	3.76
24	1	49	1.5	79.8	35.47	103	0	0	8	4.1	192	134	56	120	4.87
31	1	42	1.549	61.6	25.67	84.3333	0	1	11.1	12.5	175	130	45	117	0.95
36	1	39	1.5	86.8	38.58	109	1	0	5.7	6.6	140	84	55	85	3.07
42	1	43	1.525	58.4	25.11	81.5	0	1	9.6	6.5	196	146	54	113	1.67
43	1	48	1.615	78.7	30.17	96	0	0	7.5	5.8	144	105	40	82	2.08
48	1	51	1.47	66.9	30.96	95	1	0	6.5	13.5	180	124	45	152	2.45
52	1	52	1.44	61.8	29.8	93	1	1	8	19.1	158	111	52	98	0.81
53	1	53	1.495	64.4	28.81	87.5	0	0	9	12.7	195	141	46	154	3.69
95	1	55	1.49	82.8	37.3	106	1	1	8.3	5.6	226	140	57	117	4.65
97	1	54	1.51	65.3	28.6	87	0	0	6.9	11.4	181	109	45	121	3.3
98	1	59	1.56	69.7	28.6	85	1	1	6.1	10.6	242	163	44	155	2.98
99	1	57	1.61	89.8	34.6	116.5	1	1	9.8	9.1	160	95	41	133	1.36
100	1	61	1.47	51.6	29.9	83	0	0	7.4	8.9	250	146	73	112	5.11
102	1	56	1.59	65.4	25.9	92	0	1	7.2	5.8	192	91	67	112	4.06
106	1	44	1.49	70.6	31.5	100	0	0	10.5	6.3	201	147	36	140	1.42
108	1	42	1.51	63.3	27.6	87	0	1	11.2	8.1	183	94	58	97	4.7
109	1	48	1.64	115.2	42.5	125.8	1	1	8.5	14.9	246	134	50	326	4.07
110	1	54	1.62	66.8	25.5	85	1	0	4.7	28.7	270	158	57	230	4.17
113	1	44	1.43	60.9	29.8	88	0	0	13.2	4.4	133	77	46	44	2
115	1	46	1.54	72.6	30.6	91	0	0	7.1	7.8	233	150	59	100	1.6
116	1	46	1.54	66.4	28	86	0	1	7.5	12.5	212	111	67	133	3.43
118	1	61	1.55	100	41.6	116	1	0	7.5	12.9	250	163	43	123	4.63
119	1	56	1.54	74	31.2	100	1	1	7.5	15.1	213	122	50	203	2.8
120	1	57	1.48	85.2	38.6	101	1	1	12	18.5	236	152	59	123	3.29
121	1	40	1.5	70	31.2	90.5	0	0	6	18.6	204	133	45	129	1.49
122	1	47	1.49	60.8	27.3	94.5	0	0	12	4.9	225	162	45	96	3.01
124	1	55	1.5	59.2	26.1	93.4	0	0	7.9	26.3	242	164	37	293	2.11
	0=no						0=no	0=no
	1=yes						1=yes	1=yes
